# Supplementary material for: Antibiofilm Activity and Biocompatibility of Temporin-SHa: A Promising Antimicrobial Peptide for Control of Fluconazole-Resistant Candida albicans
Source: Microorganisms. 2024 Jan 4;12(1):99. doi: 10.3390/microorganisms12010099 (PMC10818419; doi:10.3390/microorganisms12010099)
Supplement: Supplementary file 1 [file microorganisms-12-00099-s001.zip]

Archive with 1 entries (1 files):
- microorganisms-2690690-supplementary.pdf
